# Supplementary material for: Human Cerebral Organoids and Fetal Brain Tissue Share Proteomic Similarities
Source: Front Cell Dev Biol. 2019 Nov 28;7:303. doi: 10.3389/fcell.2019.00303 (PMC6893972; doi:10.3389/fcell.2019.00303)
Supplement: Supplementary file 3 [file Table_2.xlsx]

## Sheet: hsa04724_Glutamatergic_synapse
Accession	Peptide count	Unique peptides	GeneName	Description	45-day organoids (Intensity)	Intensity (Log)
O14490	18	2	DLGAP1	Disks large-associated protein 1 OS=Homo sapiens GN=DLGAP1 PE=1 SV=1	219.759	7.77978
P63096	44	6	GNAI1	Guanine nucleotide-binding protein G(i) subunit alpha-1 OS=Homo sapiens GN=GNAI1 PE=1 SV=2	13.4675	3.75141
P04899	46	10	GNAI2	Guanine nucleotide-binding protein G(i) subunit alpha-2 OS=Homo sapiens GN=GNAI2 PE=1 SV=3	2901.52	11.5026
P08754	38	8	GNAI3	Guanine nucleotide-binding protein G(k) subunit alpha OS=Homo sapiens GN=GNAI3 PE=1 SV=3	228.059	7.83327
P09471	71	12	GNAO1	Guanine nucleotide-binding protein G(o) subunit alpha OS=Homo sapiens GN=GNAO1 PE=1 SV=4	2053.44	11.0038
P50148	43	7	GNAQ	Guanine nucleotide-binding protein G(q) subunit alpha OS=Homo sapiens GN=GNAQ PE=1 SV=4	725.847	9.50352
P62879	40	9	GNB2	Guanine nucleotide-binding protein G(I)/G(S)/G(T) subunit beta-2 OS=Homo sapiens GN=GNB2 PE=1 SV=3	1629.83	10.6705
P25098	19	3	GRK2	Beta-adrenergic receptor kinase 1 OS=Homo sapiens GN=GRK2 PE=1 SV=2	43.5507	5.44462
Q5JWF2	62	11	GNAS	Guanine nucleotide-binding protein G(s) subunit alpha isoforms XLas OS=Homo sapiens GN=GNAS PE=1 SV=2	863.536	9.75411
Q9Y566	20	3	SHANK1	SH3 and multiple ankyrin repeat domains protein 1 OS=Homo sapiens GN=SHANK1 PE=1 SV=2	746.021	9.54307
P40145	14	2	ADCY8	Adenylate cyclase type 8 OS=Homo sapiens GN=ADCY8 PE=1 SV=1	2473.24	11.2722
O00555	80	3	CACNA1A	Voltage-dependent P/Q-type calcium channel subunit alpha-1A OS=Homo sapiens GN=CACNA1A PE=1 SV=2	234.343	7.87248
Q13936	30	2	CACNA1C	Voltage-dependent L-type calcium channel subunit alpha-1C OS=Homo sapiens GN=CACNA1C PE=1 SV=4	156.173	7.287
P78352	26	5	DLG4	Disks large homolog 4 OS=Homo sapiens GN=DLG4 PE=1 SV=3	36.9824	5.20877
P48058	8	2	GRIA4	Glutamate receptor 4 OS=Homo sapiens GN=GRIA4 PE=2 SV=2	72.4812	6.17954
O00222	9	3	GRM8	Metabotropic glutamate receptor 8 OS=Homo sapiens GN=GRM8 PE=2 SV=2	216.497	7.75821
P15104	20	10	GLUL	Glutamine synthetase OS=Homo sapiens GN=GLUL PE=1 SV=4	212.032	7.72814
O94925	24	3	GLS	Glutaminase kidney isoform_ mitochondrial OS=Homo sapiens GN=GLS PE=1 SV=1	2460.26	11.2646
Q14643	122	21	ITPR1	Inositol 1_4_5-trisphosphate receptor type 1 OS=Homo sapiens GN=ITPR1 PE=1 SV=3	8556	13.0627
Q14571	79	9	ITPR2	Inositol 1_4_5-trisphosphate receptor type 2 OS=Homo sapiens GN=ITPR2 PE=1 SV=2	855.645	9.74087
P28482	56	16	MAPK1	Mitogen-activated protein kinase 1 OS=Homo sapiens GN=MAPK1 PE=1 SV=3	32478.6	14.9872
Q68DD2	4	2	PLA2G4F	Cytosolic phospholipase A2 zeta OS=Homo sapiens GN=PLA2G4F PE=2 SV=3	5548.04	12.4378
Q9NQ66	111	7	PLCB1	1-phosphatidylinositol 4_5-bisphosphate phosphodiesterase beta-1 OS=Homo sapiens GN=PLCB1 PE=1 SV=1	110.952	6.7938
Q00722	18	3	PLCB2	1-phosphatidylinositol 4_5-bisphosphate phosphodiesterase beta-2 OS=Homo sapiens GN=PLCB2 PE=1 SV=2	318.415	8.31476
Q01970	21	5	PLCB3	1-phosphatidylinositol 4_5-bisphosphate phosphodiesterase beta-3 OS=Homo sapiens GN=PLCB3 PE=1 SV=2	111.292	6.79821
Q15147	57	3	PLCB4	1-phosphatidylinositol 4_5-bisphosphate phosphodiesterase beta-4 OS=Homo sapiens GN=PLCB4 PE=1 SV=3	41.8155	5.38597
P17252	38	3	PRKCA	Protein kinase C alpha type OS=Homo sapiens GN=PRKCA PE=1 SV=4	171.156	7.41916
P05771	31	4	PRKCB	Protein kinase C beta type OS=Homo sapiens GN=PRKCB PE=1 SV=4	2194.51	11.0997
P05129	13	3	PRKCG	Protein kinase C gamma type OS=Homo sapiens GN=PRKCG PE=1 SV=3	96.6439	6.59461
P43004	19	4	SLC1A2	Excitatory amino acid transporter 2 OS=Homo sapiens GN=SLC1A2 PE=1 SV=2	153.479	7.2619
P43003	9	3	SLC1A3	Excitatory amino acid transporter 1 OS=Homo sapiens GN=SLC1A3 PE=1 SV=1	70.8789	6.14728

## Sheet: hsa04728_Dopaminergic_synapse
Accession	Peptide count	Unique peptides	GeneName	Description	45-day organoids (Intensity)	Intensity (Log)
P31749	29	3	AKT1	RAC-alpha serine/threonine-protein kinase OS=Homo sapiens GN=AKT1 PE=1 SV=2	19.9231	4.31637
P31751	22	2	AKT2	RAC-beta serine/threonine-protein kinase OS=Homo sapiens GN=AKT2 PE=1 SV=2	0.119205	-3.06849
Q9Y243	25	4	AKT3	RAC-gamma serine/threonine-protein kinase OS=Homo sapiens GN=AKT3 PE=1 SV=1	359.403	8.48946
P63096	44	6	GNAI1	Guanine nucleotide-binding protein G(i) subunit alpha-1 OS=Homo sapiens GN=GNAI1 PE=1 SV=2	13.4675	3.75141
P04899	46	10	GNAI2	Guanine nucleotide-binding protein G(i) subunit alpha-2 OS=Homo sapiens GN=GNAI2 PE=1 SV=3	2901.52	11.5026
P08754	38	8	GNAI3	Guanine nucleotide-binding protein G(k) subunit alpha OS=Homo sapiens GN=GNAI3 PE=1 SV=3	228.059	7.83327
P09471	71	12	GNAO1	Guanine nucleotide-binding protein G(o) subunit alpha OS=Homo sapiens GN=GNAO1 PE=1 SV=4	2053.44	11.0038
P50148	43	7	GNAQ	Guanine nucleotide-binding protein G(q) subunit alpha OS=Homo sapiens GN=GNAQ PE=1 SV=4	725.847	9.50352
P62879	40	9	GNB2	Guanine nucleotide-binding protein G(I)/G(S)/G(T) subunit beta-2 OS=Homo sapiens GN=GNB2 PE=1 SV=3	1629.83	10.6705
Q5JWF2	62	11	GNAS	Guanine nucleotide-binding protein G(s) subunit alpha isoforms XLas OS=Homo sapiens GN=GNAS PE=1 SV=2	863.536	9.75411
O00555	80	3	CACNA1A	Voltage-dependent P/Q-type calcium channel subunit alpha-1A OS=Homo sapiens GN=CACNA1A PE=1 SV=2	234.343	7.87248
Q13936	30	2	CACNA1C	Voltage-dependent L-type calcium channel subunit alpha-1C OS=Homo sapiens GN=CACNA1C PE=1 SV=4	156.173	7.287
Q9UQM7	33	8	CAMK2A	Calcium/calmodulin-dependent protein kinase type II subunit alpha OS=Homo sapiens GN=CAMK2A PE=1 SV=2	269.846	8.07599
Q13554	50	6	CAMK2B	Calcium/calmodulin-dependent protein kinase type II subunit beta OS=Homo sapiens GN=CAMK2B PE=1 SV=3	40.671	5.34593
P27482	17	4	CALML3	Calmodulin-like protein 3 OS=Homo sapiens GN=CALML3 PE=1 SV=2	115.634	6.85342
P48058	8	2	GRIA4	Glutamate receptor 4 OS=Homo sapiens GN=GRIA4 PE=2 SV=2	72.4812	6.17954
P49841	20	3	GSK3B	Glycogen synthase kinase-3 beta OS=Homo sapiens GN=GSK3B PE=1 SV=2	833.624	9.70325
Q14643	122	21	ITPR1	Inositol 1_4_5-trisphosphate receptor type 1 OS=Homo sapiens GN=ITPR1 PE=1 SV=3	8556	13.0627
Q14571	79	9	ITPR2	Inositol 1_4_5-trisphosphate receptor type 2 OS=Homo sapiens GN=ITPR2 PE=1 SV=2	855.645	9.74087
Q12840	97	3	KIF5A	Kinesin heavy chain isoform 5A OS=Homo sapiens GN=KIF5A PE=1 SV=2	993.237	9.95599
P33176	159	44	KIF5B	Kinesin-1 heavy chain OS=Homo sapiens GN=KIF5B PE=1 SV=1	546.316	9.09359
O60282	180	20	KIF5C	Kinesin heavy chain isoform 5C OS=Homo sapiens GN=KIF5C PE=1 SV=1	826.273	9.69047
P45983	8	2	MAPK8	Mitogen-activated protein kinase 8 OS=Homo sapiens GN=MAPK8 PE=1 SV=2	232.47	7.8609
P27338	21	5	MAOB	Amine oxidase [flavin-containing] B OS=Homo sapiens GN=MAOB PE=1 SV=3	592.496	9.21066
Q9NQ66	111	7	PLCB1	1-phosphatidylinositol 4_5-bisphosphate phosphodiesterase beta-1 OS=Homo sapiens GN=PLCB1 PE=1 SV=1	110.952	6.7938
Q00722	18	3	PLCB2	1-phosphatidylinositol 4_5-bisphosphate phosphodiesterase beta-2 OS=Homo sapiens GN=PLCB2 PE=1 SV=2	318.415	8.31476
Q01970	21	5	PLCB3	1-phosphatidylinositol 4_5-bisphosphate phosphodiesterase beta-3 OS=Homo sapiens GN=PLCB3 PE=1 SV=2	111.292	6.79821
Q15147	57	3	PLCB4	1-phosphatidylinositol 4_5-bisphosphate phosphodiesterase beta-4 OS=Homo sapiens GN=PLCB4 PE=1 SV=3	41.8155	5.38597
P17252	38	3	PRKCA	Protein kinase C alpha type OS=Homo sapiens GN=PRKCA PE=1 SV=4	171.156	7.41916
P05771	31	4	PRKCB	Protein kinase C beta type OS=Homo sapiens GN=PRKCB PE=1 SV=4	2194.51	11.0997
P05129	13	3	PRKCG	Protein kinase C gamma type OS=Homo sapiens GN=PRKCG PE=1 SV=3	96.6439	6.59461
P62136	29	3	PPP1CA	Serine/threonine-protein phosphatase PP1-alpha catalytic subunit OS=Homo sapiens GN=PPP1CA PE=1 SV=1	281.069	8.13478
P62714	27	3	PPP2CB	Serine/threonine-protein phosphatase 2A catalytic subunit beta isoform OS=Homo sapiens GN=PPP2CB PE=1 SV=1	40.3956	5.33613
Q06190	15	2	PPP2R3A	Serine/threonine-protein phosphatase 2A regulatory subunit B'' subunit alpha OS=Homo sapiens GN=PPP2R3A PE=1 SV=1	28.0235	4.80857
P63151	39	6	PPP2R2A	Serine/threonine-protein phosphatase 2A 55 kDa regulatory subunit B alpha isoform OS=Homo sapiens GN=PPP2R2A PE=1 SV=1	90.1482	6.49423
Q00005	25	2	PPP2R2B	Serine/threonine-protein phosphatase 2A 55 kDa regulatory subunit B beta isoform OS=Homo sapiens GN=PPP2R2B PE=1 SV=1	3460.51	11.7568
Q66LE6	23	3	PPP2R2D	Serine/threonine-protein phosphatase 2A 55 kDa regulatory subunit B delta isoform OS=Homo sapiens GN=PPP2R2D PE=1 SV=1	181.672	7.50519
P30153	82	9	PPP2R1A	Serine/threonine-protein phosphatase 2A 65 kDa regulatory subunit A alpha isoform OS=Homo sapiens GN=PPP2R1A PE=1 SV=4	482.737	8.91509
P30154	21	3	PPP2R1B	Serine/threonine-protein phosphatase 2A 65 kDa regulatory subunit A beta isoform OS=Homo sapiens GN=PPP2R1B PE=1 SV=3	45.3638	5.50347
P16298	47	12	PPP3CB	Serine/threonine-protein phosphatase 2B catalytic subunit beta isoform OS=Homo sapiens GN=PPP3CB PE=1 SV=2	639.687	9.32122
P07101	14	4	TH	Tyrosine 3-monooxygenase OS=Homo sapiens GN=TH PE=1 SV=5	345.271	8.43158
